# Supplementary material for: Modeling the flux of metabolites in the juvenile hormone biosynthesis pathway using generalized additive models and ordinary differential equations
Source: PLoS One. 2017 Feb 3;12(2):e0171516. doi: 10.1371/journal.pone.0171516 (PMC5291429; doi:10.1371/journal.pone.0171516)
Supplement: S1 Table — Data are from female pupae and adult Aedes aegypti mosquitoes, and were obtained as previously reported [Rivera-Perez C, Nouzova M, Lamboglia I, Noriega FG. Metabolic analysis reveals changes in the mevalonate and juvenile hormone synthesis pathways linked to the mosquito reproductive physiology. Insect Biochem. Molec. Biol. 2014; 51:1–9.]. Enzymatic activities were measured using “in vitro” assays that evaluated the capacity of CA extracts to metabolize MVAP and JH-branch intermediates, and are expressed as fmol/h/CA. Metabolite concentrations are the sizes of the precursor pools detected in CA extracts, and expressed as fmol/CA. (XLSX) [file pone.0171516.s002.xlsx]

## Sheet: Sheet1
Time (h)	Precursor	Concentration (fmol/CA)	Enzyme	fmol/h/CA
-24	AcetylcoA	18	Thiolase
-24	AcetylcoA	32.9	Thiolase
-24	AcetylcoA	15.56	Thiolase
-6	AcetylcoA	143.57	Thiolase
-6	AcetylcoA	127.43	Thiolase
-6	AcetylcoA	122.56	Thiolase
0	AcetylcoA	121.89	Thiolase
0	AcetylcoA	118.029	Thiolase
0	AcetylcoA	115.506	Thiolase
0	AcetylcoA	162.08	Thiolase
0	AcetylcoA	150.89	Thiolase
0	AcetylcoA	23.09	Thiolase
0	AcetylcoA	146.27	Thiolase
0	AcetylcoA	141.63	Thiolase
0	AcetylcoA	138.6	Thiolase
12	AcetylcoA	327.55	Thiolase
12	AcetylcoA	290.5	Thiolase
12	AcetylcoA	297.58	Thiolase
24	AcetylcoA	312.89	Thiolase
24	AcetylcoA	248.16	Thiolase
24	AcetylcoA	349.37	Thiolase
24	AcetylcoA	326.66	Thiolase
24	AcetylcoA	303.58	Thiolase
24	AcetylcoA	315.79	Thiolase
24	AcetylcoA	392	Thiolase
24	AcetylcoA	364.29	Thiolase
24	AcetylcoA	378.95	Thiolase
48	AcetylcoA	111.98	Thiolase
48	AcetylcoA	239.61	Thiolase
48	AcetylcoA	213.46	Thiolase
48	AcetylcoA	146.97	Thiolase
48	AcetylcoA	138.6	Thiolase
48	AcetylcoA	147.23	Thiolase
48	AcetylcoA	281.84	Thiolase
48	AcetylcoA	231.64	Thiolase
48	AcetylcoA	283.404	Thiolase
72	AcetylcoA	49.4	Thiolase
72	AcetylcoA	37.16	Thiolase
72	AcetylcoA	49.38	Thiolase
72	AcetylcoA	23.53	Thiolase
72	AcetylcoA	16.76	Thiolase
72	AcetylcoA	59.29	Thiolase
72	AcetylcoA	44.6	Thiolase
72	AcetylcoA	59.25	Thiolase
72	AcetylcoA	46.024	Thiolase
96	AcetylcoA	163.74	Thiolase
96	AcetylcoA	157.37	Thiolase
96	AcetylcoA	165.7	Thiolase
96	AcetylcoA	804	Thiolase
96	AcetylcoA	981.5	Thiolase
96	AcetylcoA	864.25	Thiolase
96	AcetylcoA	910.72	Thiolase
96	AcetylcoA	1082.5	Thiolase
96	AcetylcoA	1177.91	Thiolase
96	AcetylcoA	1037.1	Thiolase
96	AcetylcoA	1092.87	Thiolase
24ABF	AcetylcoA	0	Thiolase
24ABF	AcetylcoA	0	Thiolase
24ABF	AcetylcoA	0	Thiolase
24ABF	AcetylcoA	0	Thiolase
24ABF	AcetylcoA	0	Thiolase
24ABF	AcetylcoA	0	Thiolase
24ABF	AcetylcoA	0	Thiolase
24ABF	AcetylcoA	0	Thiolase
24ABF	AcetylcoA	0	Thiolase
24ABF	AcetylcoA	0	Thiolase
-24	AcetoacetylcoA	445.699	HMGCoA synthase	147000000
-24	AcetoacetylcoA	389.971	HMGCoA synthase	156400000
-24	AcetoacetylcoA	369.52	HMGCoA synthase	142300000
-24	AcetoacetylcoA	359.648	HMGCoA synthase	162700000
-24	AcetoacetylcoA	267.41	HMGCoA synthase	183100000
-24	AcetoacetylcoA	233.98	HMGCoA synthase	103500000
-24	AcetoacetylcoA	221.711	HMGCoA synthase	123900000
-6	AcetoacetylcoA	56.7631	HMGCoA synthase
-6	AcetoacetylcoA	51.0214	HMGCoA synthase
-6	AcetoacetylcoA	51.4972	HMGCoA synthase
-6	AcetoacetylcoA	68.115	HMGCoA synthase
-6	AcetoacetylcoA	61.225	HMGCoA synthase
-6	AcetoacetylcoA	61.79	HMGCoA synthase
0	AcetoacetylcoA	0	HMGCoA synthase	386000000
0	AcetoacetylcoA	0	HMGCoA synthase	166900000
0	AcetoacetylcoA	0	HMGCoA synthase	197000000
0	AcetoacetylcoA	0	HMGCoA synthase	227100000
0	AcetoacetylcoA	0	HMGCoA synthase	257200000
0	AcetoacetylcoA	0	HMGCoA synthase	287300000
12	AcetoacetylcoA	0	HMGCoA synthase	541500000
12	AcetoacetylcoA	0	HMGCoA synthase	638000000
12	AcetoacetylcoA	0	HMGCoA synthase	376900000
12	AcetoacetylcoA	0	HMGCoA synthase	356900000
12	AcetoacetylcoA	0	HMGCoA synthase	336900000
12	AcetoacetylcoA	0	HMGCoA synthase	316900000
24	AcetoacetylcoA	0	HMGCoA synthase	391000000
24	AcetoacetylcoA	0	HMGCoA synthase	149920000
24	AcetoacetylcoA	0	HMGCoA synthase	128500000
24	AcetoacetylcoA	0	HMGCoA synthase	107080000
24	AcetoacetylcoA	0	HMGCoA synthase	85660000
24	AcetoacetylcoA	0	HMGCoA synthase	64240000
48	AcetoacetylcoA	8.33014	HMGCoA synthase
48	AcetoacetylcoA	6.57289	HMGCoA synthase
48	AcetoacetylcoA	9.00575	HMGCoA synthase
48	AcetoacetylcoA	4.99	HMGCoA synthase
48	AcetoacetylcoA	3.94	HMGCoA synthase
48	AcetoacetylcoA	5.403	HMGCoA synthase
72	AcetoacetylcoA	0	HMGCoA synthase
72	AcetoacetylcoA	0	HMGCoA synthase
72	AcetoacetylcoA	0	HMGCoA synthase
72	AcetoacetylcoA	0	HMGCoA synthase
72	AcetoacetylcoA	0	HMGCoA synthase
72	AcetoacetylcoA	0	HMGCoA synthase
96	AcetoacetylcoA	0	HMGCoA synthase
96	AcetoacetylcoA	0	HMGCoA synthase
96	AcetoacetylcoA	0	HMGCoA synthase
96	AcetoacetylcoA	0	HMGCoA synthase
96	AcetoacetylcoA	0	HMGCoA synthase
96	AcetoacetylcoA	0	HMGCoA synthase
24ABF	AcetoacetylcoA	0	HMGCoA synthase	399600000
24ABF	AcetoacetylcoA	0	HMGCoA synthase	410080000
24ABF	AcetoacetylcoA	0	HMGCoA synthase	207740000
24ABF	AcetoacetylcoA	0	HMGCoA synthase	171330000
24ABF	AcetoacetylcoA	0	HMGCoA synthase	134920000
24ABF	AcetoacetylcoA	0	HMGCoA synthase	98510000
24ABF	AcetoacetylcoA	0	HMGCoA synthase	62100000
-24	HMGCoA	3.96	HMGCoA Reductase
-24	HMGCoA	10.41	HMGCoA Reductase
-24	HMGCoA	6.87	HMGCoA Reductase
-6	HMGCoA	599.14	HMGCoA Reductase
-6	HMGCoA	581.411	HMGCoA Reductase
-6	HMGCoA	869.362	HMGCoA Reductase
-6	HMGCoA	1497	HMGCoA Reductase
-6	HMGCoA	1162	HMGCoA Reductase
-6	HMGCoA	1043	HMGCoA Reductase
0	HMGCoA	211.206	HMGCoA Reductase
0	HMGCoA	353.049	HMGCoA Reductase
0	HMGCoA	216.364	HMGCoA Reductase
0	HMGCoA	528.05	HMGCoA Reductase
0	HMGCoA	423.65	HMGCoA Reductase
0	HMGCoA	259.63	HMGCoA Reductase
12	HMGCoA	10.98	HMGCoA Reductase
12	HMGCoA	1.5	HMGCoA Reductase
12	HMGCoA	8.5	HMGCoA Reductase
24	HMGCoA	188.457	HMGCoA Reductase
24	HMGCoA	194.334	HMGCoA Reductase
24	HMGCoA	275.396	HMGCoA Reductase
24	HMGCoA	235.4	HMGCoA Reductase
24	HMGCoA	144.33	HMGCoA Reductase
24	HMGCoA	82.6188	HMGCoA Reductase
48	HMGCoA	566.854	HMGCoA Reductase
48	HMGCoA	629.86	HMGCoA Reductase
48	HMGCoA	311.097	HMGCoA Reductase
48	HMGCoA	1417	HMGCoA Reductase
48	HMGCoA	1259.7	HMGCoA Reductase
48	HMGCoA	93.32	HMGCoA Reductase
72	HMGCoA	124.908	HMGCoA Reductase
72	HMGCoA	217.336	HMGCoA Reductase
72	HMGCoA	149.288	HMGCoA Reductase
72	HMGCoA	312.27	HMGCoA Reductase
72	HMGCoA	260.8	HMGCoA Reductase
72	HMGCoA	29857	HMGCoA Reductase
72	HMGCoA	221.21	HMGCoA Reductase
72	HMGCoA	265.46	HMGCoA Reductase
96	HMGCoA	221.218	HMGCoA Reductase
96	HMGCoA	82.1045	HMGCoA Reductase
96	HMGCoA	85.1682	HMGCoA Reductase
96	HMGCoA	136.439	HMGCoA Reductase
96	HMGCoA	205.26	HMGCoA Reductase
96	HMGCoA	170.33	HMGCoA Reductase
96	HMGCoA	163.72	HMGCoA Reductase
24ABF	HMGCoA	152.523	HMGCoA Reductase
24ABF	HMGCoA	271.66	HMGCoA Reductase
24ABF	HMGCoA	216.36	HMGCoA Reductase
24ABF	HMGCoA	181.574	HMGCoA Reductase
24ABF	HMGCoA	137.202	HMGCoA Reductase
24ABF	HMGCoA	140.5	HMGCoA Reductase
24ABF	HMGCoA	115.2	HMGCoA Reductase
24ABF	HMGCoA	124.65	HMGCoA Reductase
24ABF	HMGCoA	181.7	HMGCoA Reductase
24ABF	HMGCoA	164.64	HMGCoA Reductase
-24	Mevalonate	0	Mkase	15.34
-24	Mevalonate	0	MKase	13.26
-24	Mevalonate	0	Mkase	8.56
-24	Mevalonate	0	MKase	7.06
-6	Mevalonate	0	Mkase	3990.9
-6	Mevalonate	0	MKase	4460.8
-6	Mevalonate	0	Mkase	2958.4
-6	Mevalonate	0	MKase	3256.4
-6	Mevalonate	0	Mkase	3554.4
-6	Mevalonate	0	MKase	3852.4
-6	Mevalonate	0	Mkase	4150.4
-6	Mevalonate	0	MKase	3448.4
0	Mevalonate	34.47	Mkase	45.46
0	Mevalonate	38.1592	MKase	23.77
0	Mevalonate	31.8462	Mkase	26.78
0	Mevalonate	58.7	MKase	27.47
0	Mevalonate	41.36	Mkase	28.16
0	Mevalonate	45.79	MKase	28.85
0	Mevalonate	38.21	Mkase	29.54
0	Mevalonate	65.3	MKase	20.23
12	Mevalonate	0	Mkase	4213.8
12	Mevalonate	0	MKase	4451.3
12	Mevalonate	0	Mkase	4639.4
12	Mevalonate	0	MKase	4586.16
24	Mevalonate	3.36411	Mkase	106684
24	Mevalonate	3.58472	MKase	1140.49
24	Mevalonate	5.38348	Mkase	1229.76
24	Mevalonate	4.03	MKase	891.4
24	Mevalonate	8.01	Mkase	553.04
24	Mevalonate	8.075	MKase	414.68
48	Mevalonate	244.685	Mkase
48	Mevalonate	155.544	MKase
48	Mevalonate	208.187	Mkase
48	Mevalonate	293.62	MKase
48	Mevalonate	311.08	Mkase
48	Mevalonate	124.91	MKase
48	Mevalonate	293.62	Mkase
48	Mevalonate	311.08	MKase
48	Mevalonate	124.91	Mkase
72	Mevalonate	112.4	MKase
72	Mevalonate	80.6777	Mkase
72	Mevalonate	94.8992	MKase
72	Mevalonate	67.44	Mkase
72	Mevalonate	96.81	MKase
72	Mevalonate	189.79	Mkase
72	Mevalonate	24.47	MKase
72	Mevalonate	81.59	Mkase
96	Mevalonate	41.5607	MKase
96	Mevalonate	50.5048	Mkase
96	Mevalonate	43.17	MKase
96	Mevalonate	51.869	Mkase
96	Mevalonate	24.93	MKase
96	Mevalonate	60.6	Mkase
96	Mevalonate	86.34	MKase
96	Mevalonate	62.24	Mkase
24ABF	Mevalonate	43.17	MKase	26.46
24ABF	Mevalonate	51.8691	Mkase	29.46
24ABF	Mevalonate	103.271	MKase	15.11
24ABF	Mevalonate	51.2608	Mkase	15.54
24ABF	Mevalonate	45.3027	MKase	18.54
24ABF	Mevalonate	65.1646	Mkase	17.95
24ABF	Mevalonate	44.5786	MKase	16.89
24ABF	Mevalonate	123.92	Mkase	16.1433
24ABF	Mevalonate	61.51	MKase	15.318
24ABF	Mevalonate	54.36	Mkase	14.4933
24ABF	Mevalonate	130.32	MKase	13.6683
24ABF	Mevalonate	54.36	Mkase	12.8433
-24	Mevalonate-5P	0	PMevK	220.05
-24	Mevalonate-5P	0	PMevK	231.15
-24	Mevalonate-5P	0	PMevK	226.13
-24	Mevalonate-5P	0	PMevK	216.36
-24	Mevalonate-5P	0.5	PMevK	206.59
-24	Mevalonate-5P	0.26	PMevK	196.82
-24	Mevalonate-5P	0	PMevK	187.05
-6	Mevalonate-5P	204.884	PMevK
-6	Mevalonate-5P	135.995	PMevK
-6	Mevalonate-5P	100.907	PMevK
-6	Mevalonate-5P	122.93	PMevK
-6	Mevalonate-5P	271.99	PMevK
-6	Mevalonate-5P	12108	PMevK
0	Mevalonate-5P	802.9	PMevK	385.1
0	Mevalonate-5P	939.043	PMevK	373.14
0	Mevalonate-5P	750.791	PMevK	309.99
0	Mevalonate-5P	963.47	PMevK	306.96
0	Mevalonate-5P	1126.85	PMevK
0	Mevalonate-5P	900.94	PMevK
12	Mevalonate-5P	0	PMevK	2852.22
12	Mevalonate-5P	0	PMevK	2554.94
12	Mevalonate-5P	0	PMevK	1170.41
12	Mevalonate-5P	0	PMevK	1155
12	Mevalonate-5P	0	PMevK
12	Mevalonate-5P	0	PMevK
24	Mevalonate-5P	83.72	PMevK	600.79
24	Mevalonate-5P	83.2334	PMevK	573.57
24	Mevalonate-5P	95.4053	PMevK	1304.11
24	Mevalonate-5P	79.51	PMevK	1291
24	Mevalonate-5P	95.41	PMevK
24	Mevalonate-5P	166.46	PMevK
24	Mevalonate-5P	143.108	PMevK
48	Mevalonate-5P	82.96	PMevK
48	Mevalonate-5P	82.9695	PMevK
48	Mevalonate-5P	63.5641	PMevK
48	Mevalonate-5P	99.51	PMevK
48	Mevalonate-5P	165.93	PMevK
48	Mevalonate-5P	100.47	PMevK
72	Mevalonate-5P	0.390574	PMevK
72	Mevalonate-5P	84.2076	PMevK
72	Mevalonate-5P	92.6016	PMevK
72	Mevalonate-5P	27.78	PMevK
72	Mevalonate-5P	168.41	PMevK
72	Mevalonate-5P	0.468	PMevK
96	Mevalonate-5P	0	PMevK
96	Mevalonate-5P	0	PMevK
96	Mevalonate-5P	0	PMevK
96	Mevalonate-5P	0	PMevK
96	Mevalonate-5P	0	PMevK
96	Mevalonate-5P	0	PMevK
24ABF	Mevalonate-5P	0	PMevK	124.54
24ABF	Mevalonate-5P	0	PMevK	68.16
24ABF	Mevalonate-5P	0	PMevK	226.13
24ABF	Mevalonate-5P	0	PMevK	216.36
24ABF	Mevalonate-5P	0	PMevK	206.59
24ABF	Mevalonate-5P	0	PMevK	196.82
24ABF	Mevalonate-5P	0	PMevK	187.05
-24	Mevalonate-5PP	195.499	Diphosphomevalonate decarboxylase
-24	Mevalonate-5PP	93.0693	Diphosphomevalonate decarboxylase
-24	Mevalonate-5PP	97.0703	Diphosphomevalonate decarboxylase
-24	Mevalonate-5PP	117.29	Diphosphomevalonate decarboxylase
-24	Mevalonate-5PP	55.84	Diphosphomevalonate decarboxylase
-24	Mevalonate-5PP	58.24	Diphosphomevalonate decarboxylase
-6	Mevalonate-5PP	43.9897	Diphosphomevalonate decarboxylase
-6	Mevalonate-5PP	399.445	Diphosphomevalonate decarboxylase
-6	Mevalonate-5PP	344.659	Diphosphomevalonate decarboxylase
-6	Mevalonate-5PP	195.49	Diphosphomevalonate decarboxylase
-6	Mevalonate-5PP	93.06	Diphosphomevalonate decarboxylase
-6	Mevalonate-5PP	97.07	Diphosphomevalonate decarboxylase
-6	Mevalonate-5PP	117.29	Diphosphomevalonate decarboxylase
-6	Mevalonate-5PP	55.84	Diphosphomevalonate decarboxylase
-6	Mevalonate-5PP	58.24	Diphosphomevalonate decarboxylase
0	Mevalonate-5PP	399.44	Diphosphomevalonate decarboxylase
0	Mevalonate-5PP	43.98	Diphosphomevalonate decarboxylase
0	Mevalonate-5PP	344.65	Diphosphomevalonate decarboxylase
0	Mevalonate-5PP	26.39	Diphosphomevalonate decarboxylase
0	Mevalonate-5PP	479.33	Diphosphomevalonate decarboxylase
0	Mevalonate-5PP	413.59	Diphosphomevalonate decarboxylase
12	Mevalonate-5PP	0	Diphosphomevalonate decarboxylase
12	Mevalonate-5PP	0	Diphosphomevalonate decarboxylase
12	Mevalonate-5PP	0	Diphosphomevalonate decarboxylase
12	Mevalonate-5PP	0	Diphosphomevalonate decarboxylase
12	Mevalonate-5PP	0	Diphosphomevalonate decarboxylase
12	Mevalonate-5PP	0	Diphosphomevalonate decarboxylase
24	Mevalonate-5PP	276.125	Diphosphomevalonate decarboxylase
24	Mevalonate-5PP	249.842	Diphosphomevalonate decarboxylase
24	Mevalonate-5PP	241.64	Diphosphomevalonate decarboxylase
24	Mevalonate-5PP	82.83	Diphosphomevalonate decarboxylase
24	Mevalonate-5PP	299.81	Diphosphomevalonate decarboxylase
24	Mevalonate-5PP	289.96	Diphosphomevalonate decarboxylase
48	Mevalonate-5PP	797.381	Diphosphomevalonate decarboxylase
48	Mevalonate-5PP	532.793	Diphosphomevalonate decarboxylase
48	Mevalonate-5PP	559.216	Diphosphomevalonate decarboxylase
48	Mevalonate-5PP	478.42	Diphosphomevalonate decarboxylase
48	Mevalonate-5PP	1065.58	Diphosphomevalonate decarboxylase
48	Mevalonate-5PP	167.75	Diphosphomevalonate decarboxylase
72	Mevalonate-5PP	677.506	Diphosphomevalonate decarboxylase
72	Mevalonate-5PP	194.904	Diphosphomevalonate decarboxylase
72	Mevalonate-5PP	594.505	Diphosphomevalonate decarboxylase
72	Mevalonate-5PP	369.983	Diphosphomevalonate decarboxylase
72	Mevalonate-5PP	406.5	Diphosphomevalonate decarboxylase
72	Mevalonate-5PP	233.88	Diphosphomevalonate decarboxylase
72	Mevalonate-5PP	1189	Diphosphomevalonate decarboxylase
72	Mevalonate-5PP	110.99	Diphosphomevalonate decarboxylase
96	Mevalonate-5PP	295.55	Diphosphomevalonate decarboxylase
96	Mevalonate-5PP	147.775	Diphosphomevalonate decarboxylase
96	Mevalonate-5PP	133.622	Diphosphomevalonate decarboxylase
96	Mevalonate-5PP	126.73	Diphosphomevalonate decarboxylase
96	Mevalonate-5PP	177.33	Diphosphomevalonate decarboxylase
96	Mevalonate-5PP	177.233	Diphosphomevalonate decarboxylase
96	Mevalonate-5PP	267.24	Diphosphomevalonate decarboxylase
96	Mevalonate-5PP	152.07	Diphosphomevalonate decarboxylase
24ABF	Mevalonate-5PP	88.5009	Diphosphomevalonate decarboxylase
24ABF	Mevalonate-5PP	44.2505	Diphosphomevalonate decarboxylase
24ABF	Mevalonate-5PP	51.8468	Diphosphomevalonate decarboxylase
24ABF	Mevalonate-5PP	58.0269	Diphosphomevalonate decarboxylase
24ABF	Mevalonate-5PP	48.0486	Diphosphomevalonate decarboxylase
24ABF	Mevalonate-5PP	53.1	Diphosphomevalonate decarboxylase
24ABF	Mevalonate-5PP	52.31	Diphosphomevalonate decarboxylase
24ABF	Mevalonate-5PP	62.21	Diphosphomevalonate decarboxylase
24ABF	Mevalonate-5PP	116.05	Diphosphomevalonate decarboxylase
24ABF	Mevalonate-5PP	57.65	IPP isomerase
-24	IPP	498	IPP isomerase
-24	IPP	471.82	IPP isomerase
-24	IPP	44.04	IPP isomerase
-6	IPP	0	IPP isomerase
-6	IPP	0	IPP isomerase
-6	IPP	0	IPP isomerase
0	IPP	40.26	IPP isomerase
0	IPP	80.26	IPP isomerase
0	IPP	59.87	IPP isomerase
0	IPP	44.31	IPP isomerase
0	IPP	60.26	IPP isomerase
12	IPP	0	IPP isomerase
12	IPP	0	IPP isomerase
12	IPP	0	IPP isomerase
24	IPP	0	IPP isomerase
24	IPP	0	IPP isomerase
24	IPP	0	IPP isomerase
48	IPP	55.85	IPP isomerase
48	IPP	73.85	IPP isomerase
48	IPP	76.59	IPP isomerase
49	IPP	64.85	IPP isomerase
72	IPP	22.6	IPP isomerase
72	IPP	12.72	IPP isomerase
72	IPP	16.32	IPP isomerase
72	IPP	17.66	IPP isomerase
96	IPP	18.92	IPP isomerase
96	IPP	11.415	IPP isomerase
96	IPP	15.86	IPP isomerase
96	IPP	15.17	IPP isomerase
24ABF	IPP	101.5	IPP isomerase
24ABF	IPP	100	IPP isomerase
24ABF	IPP	102.54	IPP isomerase
24ABF	IPP	101.15	IPP isomerase
-24	GPP	48609.8	FPPS	90.5991
-24	GPP	50788.1	FPPS	91.5882
-24	GPP	51278.3	FPPS	67.6611
-24	GPP	50458.4	FPPS	99.4528
-6	GPP	0	FPPS
-6	GPP	0	FPPS
-6	GPP	0	FPPS
0	GPP	0	FPPS	144.522
0	GPP	0	FPPS	107.169
0	GPP	0	FPPS	155.398
0	GPP	0	FPPS	167.462
0	GPP	0	FPPS	156.45
12	GPP	0	FPPS	212.456
12	GPP	0	FPPS	202.782
12	GPP	0	FPPS	269.469
12	GPP	0	FPPS	241.535
12	GPP	0	FPPS	53.89
24	GPP	0	FPPS	50.8785
24	GPP	0	FPPS	57.4361
24	GPP	0	FPPS	87.66
24	GPP	0	FPPS	82.07
24	GPP	0	FPPS	83.96
48	GPP	42.85	FPPS
48	GPP	50.2	FPPS
48	GPP	45.86	FPPS
48	GPP	46.55	FPPS
72	GPP	31.24	FPPS
72	GPP	26.94	FPPS
72	GPP	29.87	FPPS
72	GPP	29.09	FPPS
96	GPP	0	FPPS
96	GPP	0	FPPS
96	GPP	0	FPPS
24ABF	GPP	0	FPPS	1.90281
24ABF	GPP	0	FPPS	0.115089
24ABF	GPP	0	FPPS	2.036
-24	FPP	61.68	FPPase	4.78
-24	FPP	52.89	FPPase	5.82
-24	FPP	64.48	FPPase	7.2
-24	FPP	56.84	FPPase	8.61
-24	FPP	45.89	FPPase	6.72
-24	FPP	73.54	FPPase	6.1
-24	FPP	69.5	FPPase	6.8
-6	FPP	0	FPPase
-6	FPP	0	FPPase
-6	FPP	0	FPPase
-6	FPP	0.66	FPPase
0	FPP	10.29	FPPase	28.97
0	FPP	0.95	FPPase	50.46
0	FPP	10.56	FPPase	22.96
0	FPP	5.26	FPPase	21.49
0	FPP	4.86	FPPase	155.398
0	FPP	7.85	FPPase	167.462
0	FPP	9.42	FPPase	173.258
0	FPP	11.2	FPPase	254.764
0	FPP	4.68	FPPase	249.403
0	FPP	7.52	FPPase	262.35
12	FPP	96.43	FPPase	60.2
12	FPP	100.56	FPPase	74.27
12	FPP	89.99	FPPase	73.54
12	FPP	117.54	FPPase	62.94
24	FPP	49.04	FPPase	59.7
24	FPP	26.52	FPPase	52.33
24	FPP	35.89	FPPase	34.62
24	FPP	37.78	FPPase	71.922
24	FPP		FPPase	85.2353
24	FPP		FPPase	93.4872
24	FPP		FPPase	98.1426
24	FPP		FPPase	95.5147
24	FPP		FPPase	92.9226
24	FPP		FPPase	90.8734
24	FPP		FPPase	78.3886
24	FPP		FPPase	75.5639
24	FPP		FPPase	80.5357
24	FPP		FPPase	34.62
24	FPP		FPPase	72.54
48	FPP	1.39	FPPase
48	FPP	0.004	FPPase
48	FPP	1.5	FPPase
48	FPP	0.69	FPPase
72	FPP	60.92	FPPase
72	FPP	42.81	FPPase
72	FPP	51.6	FPPase
72	FPP	51.86	FPPase
96	FPP	18.9164	FPPase
96	FPP	4.87	FPPase
96	FPP	6.598	FPPase
96	FPP	11.89	FPPase
24ABF	FPP	109.59	FPPase	13.39
24ABF	FPP	100	FPPase	41.02
24ABF	FPP	105.6	FPPase	5.9
24ABF	FPP	138.8	FPPase	1.22
24ABF	FPP	111.89	FPPase	26.1957
24ABF	FPP	138.46	FPPase	34.5339
24ABF	FPP	149.5	FPPase	33.9172
24ABF	FPP	191.69	FPPase	59.4418
24ABF	FPP	145.65	FPPase	63.883
24ABF	FPP	127.06	FPPase	52.3689
-24	FOL	108.51	SDR	156.52
-24	FOL	123.36	SDR	173.27
-24	FOL	115.68	SDR	160.44
-24	FOL	120.65	SDR	156.66
-6	FOL	61.1466	SDR
-6	FOL	177.81	SDR
-6	FOL	135.871	SDR
-6	FOL	29.35	SDR
-6	FOL	213.37	SDR
-6	FOL	163.04	SDR
0	FOL	58.7714	SDR	86.19
0	FOL	131.345	SDR	67.66
0	FOL	85.7904	SDR	99.45
0	FOL	117.54	SDR	111.43
0	FOL	157.61	SDR	51.86
0	FOL	102.94	SDR	45.02
12	FOL	189.53	SDR	480.3
12	FOL	174.5	SDR	390.62
12	FOL	159.87	SDR	657.34
12	FOL	168.5	SDR	864.6
24	FOL	12.4379	SDR	90.58
24	FOL	20.3408	SDR	100.37
24	FOL	75.1982	SDR	188.104
24	FOL	15.266	SDR	171.14
24	FOL	19.7401	SDR	154.176
24	FOL	20.2562	SDR	137.212
24	FOL	12.46	SDR	120.248
24	FOL	15.48	SDR	103.284
24	FOL	7.24069	SDR	86.32
24	FOL	6.34271	SDR	69.356
24	FOL	8.8775	SDR	52.392
24	FOL	29.85	SDR	35.428
24	FOL	40.68	SDR	108.464
24	FOL	90.23	SDR	111.5
48	FOL	31.2567	SDR
48	FOL	29.8383	SDR
48	FOL	24.9149	SDR
48	FOL	23.6	SDR
48	FOL	28.95	SDR
48	FOL	29.89	SDR
72	FOL	14.5551	SDR
72	FOL	28.583	SDR
72	FOL	16.8337	SDR
72	FOL	28.5831	SDR
72	FOL	34.93	SDR
72	FOL	34.29	SDR
72	FOL	33.66	SDR
72	FOL	34.29	SDR
96	FOL	14.1203	SDR
96	FOL	27.3979	SDR
96	FOL	15.9331	SDR
96	FOL	27.3979	SDR
96	FOL	33.88	SDR
96	FOL	32.87	SDR
96	FOL	31.86	SDR
96	FOL	32.87	SDR
24ABF	FOL	0.218723	SDR	170.26
24ABF	FOL	7.69874	SDR	217.49
24ABF	FOL	4.06809	SDR	52.89
24ABF	FOL	6.33873	SDR	64.28
24ABF	FOL	0.21	SDR	75.67
24ABF	FOL	0.223	SDR	87.06
24ABF	FOL	0.52	SDR	98.45
24ABF	FOL	9.23	SDR	90.84
24ABF	FOL	4.88	SDR	121.23
24ABF	FOL	12.6	SDR	132.62
24ABF	FOL	4.88	SDR	144.01
-24	FAL	216.03	FALDH	4286.06
-24	FAL	196.31	FALDH	4349.25
-24	FAL	198.95	FALDH	2203.7
-24	FAL	202.56	FALDH	843.06
-24	FAL	256.4	FALDH	958.09
-24	FAL	200.45	FALDH	552.761
-6	FAL	82.6354	FALDH	1543.65
-6	FAL	73.9552	FALDH	1226.78
-6	FAL	147.904	FALDH	1781.75
-6	FAL	141.66	FALDH	2118.76
-6	FAL	88.74	FALDH	2455.78
-6	FAL	87.42	FALDH	792.788
0	FAL	83.6192	FALDH	9612.16
0	FAL	123.845	FALDH	10376.1
0	FAL	109.25	FALDH	16344.8
0	FAL	83.61	FALDH	15325.8
0	FAL	148.61	FALDH	12125.2
0	FAL	131.08	FALDH	12954.5
0	FAL	102.65	FALDH	3182.33
0	FAL	128.7	FALDH	4657.49
0	FAL	11056	FALDH	14187.6
0	FAL	123.48	FALDH	15835.3
12	FAL	39.16	FALDH	886.79
12	FAL	50.88	FALDH	1507.8
12	FAL	45.68	FALDH	15229.6
12	FAL	50.5	FALDH	14159.2
12	FAL	43.5	FALDH	12710.1
24	FAL	66.0533	FALDH	1541.1
24	FAL	76.7649	FALDH	1972.55
24	FAL	151.152	FALDH	2514.84
24	FAL	63.5	FALDH	3859.66
24	FAL	68.9	FALDH	865.761
24	FAL	276.367	FALDH	672.346
24	FAL	220.896	FALDH	589.591
24	FAL	393.374	FALDH	771.2
24	FAL	286.196	FALDH	837.586
24	FAL	207.894	FALDH	769.053
24	FAL	246.914	FALDH	856.851
24	FAL	57.8364	FALDH	672.346
24	FAL	38.0142	FALDH	669.376
24	FAL	35.3127	FALDH	621.022
24	FAL	132.1	FALDH	572.668
24	FAL	153.52	FALDH	524.314
24	FAL	9069	FALDH	475.96
48	FAL	138.803	FALDH
48	FAL	100.265	FALDH
48	FAL	141.776	FALDH
48	FAL	222.5	FALDH
48	FAL	100.5	FALDH
48	FAL	42.53	FALDH
72	FAL	6.13191	FALDH
72	FAL	4.2049	FALDH
72	FAL	10.1625	FALDH
72	FAL	7.37935	FALDH
72	FAL	7.66	FALDH
72	FAL	5.04	FALDH
72	FAL	20.32	FALDH
72	FAL	8.85	FALDH
96	FAL	13.5314	FALDH
96	FAL	24.5378	FALDH
96	FAL	22.0126	FALDH
96	FAL	24.5378	FALDH
96	FAL	32.47	FALDH
96	FAL	29.44	FALDH
96	FAL	26.41	FALDH
96	FAL	29.44	FALDH
24ABF	FAL	238.46	FALDH	141.79
24ABF	FAL	446.903	FALDH	166.41
24ABF	FAL	218.725	FALDH	58.74
24ABF	FAL	250.133	FALDH	126.16
24ABF	FAL	225.9	FALDH	83.2599
24ABF	FAL	251.02	FALDH	57.7986
24ABF	FAL	317.8	FALDH	72.7855
24ABF	FAL	572.3	FALDH	41.7775
24ABF	FAL	536.28	FALDH	76.7561
24ABF	FAL	262.47	FALDH	70.5293
24ABF	FAL	500.25	FALDH	83.61
24ABF	FAL	381.36	FALDH	84.43
-24	FA	204	MT	0
-24	FA	221	MT	0
-24	FA	218.2	MT	0
-6	FA	177.418	MT
-6	FA	276.395	MT
-6	FA	125.185	MT
-6	FA	106.45	MT
-6	FA	331.67	MT
-6	FA	150.22	MT
0	FA	291.695	MT	89100000
0	FA	604.008	MT	87300000
0	FA	259.25	MT	85460000
0	FA	315.892	MT	559211820
0	FA	261.547	MT	561416400
0	FA	113.403	MT	518427070
0	FA	328.773	MT	821556960
0	FA	296.556	MT	684542250
0	FA	289.103	MT	993514280
0	FA	463.5	MT	772064120
0	FA	290.52	MT	1370056700
0	FA	1208	MT	1001781500
0	FA	311.1	MT	1005600000
12	FA	164.99	MT	928800000
12	FA	89.88	MT	1399370000
12	FA	115.89	MT	445890000
12	FA		MT	486681100
12	FA		MT	936545700
12	FA		MT	724996300
24	FA	127.064	MT	621800000
24	FA	168.87	MT	576750000
24	FA	122.228	MT	430260000
24	FA	115.3	MT	432790000
24	FA	139.12	MT	3.35973e+08
24	FA	127.06	MT	2.63993e+08
24	FA	337.73	MT	1.92013e+08
24	FA	136.66	MT	1.20033e+08
48	FA	214.755	MT
48	FA	186.919	MT
48	FA	199.505	MT
48	FA	214.5	MT
48	FA	186.42	MT
48	FA	159.85	MT
72	FA	71.9058	MT
72	FA	163.458	MT
72	FA	33.8211	MT
72	FA	71.9	MT
72	FA	163.45	MT
72	FA	120.29	MT
96	FA	0.0724836	MT
96	FA	5.73167	MT
96	FA	2.70584	MT
96	FA	4.26649	MT
96	FA	0.12	MT
96	FA	6.87	MT
96	FA	5.41	MT
24ABF	FA	5.119	MT	195120000
24ABF	FA	13.1609	MT	190930000
24ABF	FA	8.23707	MT	182770000
24ABF	FA	13.804	MT	190600000
24ABF	FA	15.62	MT	640781320
24ABF	FA	7.95	MT	763686710
24ABF	FA	15.79	MT	613885430
24ABF	FA	9.88	MT	6.45889e+08
24ABF	FA	27.6	MT	6.32441e+08
24ABF	FA	18.74	MT	6.18993e+08
-24	MF	18.5789	Epoxidase
-24	MF	2.24876	Epoxidase
-24	MF	4.56	Epoxidase
-6	MF	75.3544	Epoxidase
-6	MF	177.25	Epoxidase
-6	MF	178.107	Epoxidase
0	MF	162.081	Epoxidase
0	MF	50.5894	Epoxidase
0	MF	23.0911	Epoxidase
0	MF	75.5249	Epoxidase
0	MF	68.0682	Epoxidase
0	MF	117.506	Epoxidase
0	MF	164.001	Epoxidase
0	MF	164.629	Epoxidase
0	MF	121.652	Epoxidase
0	MF	178.068	Epoxidase
0	MF	123.09	Epoxidase
0	MF	220.43	Epoxidase
0	MF	177.24	Epoxidase
0	MF	178.1	Epoxidase
0	MF	139.96	Epoxidase
0	MF	170.82	Epoxidase
12	MF	407.9	Epoxidase
12	MF	247.21	Epoxidase
12	MF	259.86	Epoxidase
24	MF	312.891	Epoxidase
24	MF	248.167	Epoxidase
24	MF	349.375	Epoxidase
24	MF	343.71	Epoxidase
24	MF	378.98	Epoxidase
24	MF	380.18	Epoxidase
48	MF	111.98	Epoxidase
48	MF	239.616	Epoxidase
48	MF	213.465	Epoxidase
48	MF	129.94	Epoxidase
48	MF	224.5	Epoxidase
48	MF	215.2	Epoxidase
72	MF	23.5392	Epoxidase
72	MF	18.9562	Epoxidase
72	MF	16.7645	Epoxidase
72	MF	43	Epoxidase
72	MF	25	Epoxidase
72	MF	41	Epoxidase
96	MF	163.748	Epoxidase
96	MF	157.374	Epoxidase
96	MF	165.706	Epoxidase
96	MF	177.89	Epoxidase
96	MF	157.37	Epoxidase
96	MF	165.7	Epoxidase
24ABF	MF	1.98	Epoxidase
24ABF	MF	1.88	Epoxidase
24ABF	MF	1.85	Epoxidase
24ABF	MF	2.89	Epoxidase
24ABF	MF	2.85	Epoxidase
24ABF	MF	2.14	Epoxidase
-24	Juvenie Hormone	0.1
-24	Juvenie Hormone	0.05
-24	Juvenie Hormone	0.05
-24	Juvenie Hormone	0
-24	Juvenie Hormone	0
-24	Juvenie Hormone	0
-24	Juvenie Hormone	0
-24	Juvenie Hormone	0
-24	Juvenie Hormone	0
-24	Juvenie Hormone	0
-24	Juvenie Hormone	0.2
-24	Juvenie Hormone	0
-24	Juvenie Hormone	0
-24	Juvenie Hormone	0
-24	Juvenie Hormone	0
-24	Juvenie Hormone	0
-24	Juvenie Hormone	0
-24	Juvenie Hormone	0
-24	Juvenie Hormone	0
-24	Juvenie Hormone	0
-6	Juvenie Hormone	5.7
-6	Juvenie Hormone	3.5
-6	Juvenie Hormone	4.5
-6	Juvenie Hormone	12.8065
-6	Juvenie Hormone	12.3368
-6	Juvenie Hormone	6.6
-6	Juvenie Hormone	5.7
-6	Juvenie Hormone	3.8
-6	Juvenie Hormone	3.46
-6	Juvenie Hormone	1.26
-6	Juvenie Hormone	4.62
-6	Juvenie Hormone	4.39
-6	Juvenie Hormone	4.37
-6	Juvenie Hormone	0.399111
-6	Juvenie Hormone	2.23238
-6	Juvenie Hormone	4.4298
-6	Juvenie Hormone	4.07621
-6	Juvenie Hormone	12.5453
-6	Juvenie Hormone	11.4548
-6	Juvenie Hormone	4.06587
0	Juvenie Hormone	11.7
0	Juvenie Hormone	9.1
0	Juvenie Hormone	7.5
0	Juvenie Hormone	28.3188
0	Juvenie Hormone	21.9874
0	Juvenie Hormone	14
0	Juvenie Hormone	10.14
0	Juvenie Hormone	13.7
0	Juvenie Hormone	11.7553
0	Juvenie Hormone	6.87269
0	Juvenie Hormone	6.72238
0	Juvenie Hormone	7.02023
0	Juvenie Hormone	9.66124
0	Juvenie Hormone	8.96755
0	Juvenie Hormone	9.59101
0	Juvenie Hormone	8.2
0	Juvenie Hormone	7.38
0	Juvenie Hormone	13
0	Juvenie Hormone	14.4
0	Juvenie Hormone	13.7
12	Juvenie Hormone	107.951
12	Juvenie Hormone	98.5408
12	Juvenie Hormone	85.4071
12	Juvenie Hormone	93.67
12	Juvenie Hormone	59.37
12	Juvenie Hormone	61.51
12	Juvenie Hormone	57.55
12	Juvenie Hormone	89.11
12	Juvenie Hormone	109.7
12	Juvenie Hormone	92.7
12	Juvenie Hormone	61.9585
12	Juvenie Hormone	57.9732
12	Juvenie Hormone	99.2737
12	Juvenie Hormone	102.522
12	Juvenie Hormone	74.8085
12	Juvenie Hormone	169.495
12	Juvenie Hormone	101.791
12	Juvenie Hormone	111.673
12	Juvenie Hormone	188.452
12	Juvenie Hormone	53.0005
12	Juvenie Hormone	98.9347
24	Juvenie Hormone	42.5
24	Juvenie Hormone	41.7
24	Juvenie Hormone	45.7
24	Juvenie Hormone	47
24	Juvenie Hormone	45.76
24	Juvenie Hormone	55
24	Juvenie Hormone	53.9
24	Juvenie Hormone	35.05
24	Juvenie Hormone	23.42
24	Juvenie Hormone	48.44
24	Juvenie Hormone	25.02
24	Juvenie Hormone	27.84
24	Juvenie Hormone	77.3747
24	Juvenie Hormone	65.4832
24	Juvenie Hormone	42.1311
24	Juvenie Hormone	39.634
24	Juvenie Hormone	39.8736
24	Juvenie Hormone	35.2043
24	Juvenie Hormone	41.4218
24	Juvenie Hormone	41.5104
24	Juvenie Hormone	41.7466
24	Juvenie Hormone	47.7341
48	Juvenie Hormone	24.29
48	Juvenie Hormone	21.87
48	Juvenie Hormone	23.7
48	Juvenie Hormone	14.5919
48	Juvenie Hormone	13.2571
48	Juvenie Hormone	23.1129
48	Juvenie Hormone	26.1816
48	Juvenie Hormone	23.066
48	Juvenie Hormone	24.1625
48	Juvenie Hormone	27.9032
48	Juvenie Hormone	13.9206
48	Juvenie Hormone	16.5178
48	Juvenie Hormone	16.6151
48	Juvenie Hormone	22.1264
48	Juvenie Hormone	20.644
48	Juvenie Hormone	26.5397
48	Juvenie Hormone	28.8892
48	Juvenie Hormone	28.74
48	Juvenie Hormone	23.9921
48	Juvenie Hormone	26.6859
48	Juvenie Hormone	25.3142
48	Juvenie Hormone	23.7388
48	Juvenie Hormone	24.5265
72	Juvenie Hormone	17.34
72	Juvenie Hormone	14.45
72	Juvenie Hormone	16.9
72	Juvenie Hormone	16.237
72	Juvenie Hormone	25.3407
72	Juvenie Hormone	16.845
72	Juvenie Hormone	23.3763
72	Juvenie Hormone	17.5242
72	Juvenie Hormone	19.4364
72	Juvenie Hormone	17.3632
72	Juvenie Hormone	22.8022
72	Juvenie Hormone	23.254
72	Juvenie Hormone	18.405
72	Juvenie Hormone	17.5973
72	Juvenie Hormone	17.8907
72	Juvenie Hormone	12.9528
72	Juvenie Hormone	15.745
72	Juvenie Hormone	15.1817
72	Juvenie Hormone	13.1889
72	Juvenie Hormone	12.6444
72	Juvenie Hormone	14.1237
72	Juvenie Hormone	16.6534
72	Juvenie Hormone	15.3374
72	Juvenie Hormone	16.04
96	Juvenie Hormone	12.5
96	Juvenie Hormone	10.6
96	Juvenie Hormone	9.58
96	Juvenie Hormone	21.8
96	Juvenie Hormone	11.11
96	Juvenie Hormone	12.55
96	Juvenie Hormone	12.29
96	Juvenie Hormone	13.3
96	Juvenie Hormone	8.05
96	Juvenie Hormone	13.59
96	Juvenie Hormone	11.53
96	Juvenie Hormone	11.813
96	Juvenie Hormone	15.9326
96	Juvenie Hormone	11.0855
96	Juvenie Hormone	5.26603
96	Juvenie Hormone	2.50666
96	Juvenie Hormone	12.4965
96	Juvenie Hormone	6.38841
96	Juvenie Hormone	13.6656
96	Juvenie Hormone	8.08649
96	Juvenie Hormone	17.5142
96	Juvenie Hormone	16.5465
96	Juvenie Hormone	4.98962
96	Juvenie Hormone	5.74113
96	Juvenie Hormone	8.24807
24ABF	Juvenie Hormone	8
24ABF	Juvenie Hormone	7.2
24ABF	Juvenie Hormone	8.4
24ABF	Juvenie Hormone	1.71822
24ABF	Juvenie Hormone	0.184844
24ABF	Juvenie Hormone	0
24ABF	Juvenie Hormone	0
24ABF	Juvenie Hormone	0
24ABF	Juvenie Hormone	0
24ABF	Juvenie Hormone	0
24ABF	Juvenie Hormone	0
24ABF	Juvenie Hormone	0
24ABF	Juvenie Hormone	0
24ABF	Juvenie Hormone	0
24ABF	Juvenie Hormone	0
24ABF	Juvenie Hormone	0
24ABF	Juvenie Hormone	0
24ABF	Juvenie Hormone	10.5076
24ABF	Juvenie Hormone	11.4374
24ABF	Juvenie Hormone	0
