# Supplementary material for: Modeling the flux of metabolites in the juvenile hormone biosynthesis pathway using generalized additive models and ordinary differential equations
Source: PLoS One. 2017 Feb 3;12(2):e0171516. doi: 10.1371/journal.pone.0171516 (PMC5291429; doi:10.1371/journal.pone.0171516)
Supplement: S2 Table — Data are from female pupae and adult Aedes aegypti mosquitoes, and were obtained as previously reported [Rivera-Perez C, Nouzova M, Lamboglia I, Noriega FG. Metabolic analysis reveals changes in the mevalonate and juvenile hormone synthesis pathways linked to the mosquito reproductive physiology. Insect Biochem. Molec. Biol. 2014; 51:1–9.]. Enzymatic activities were measured using “in vitro” assays that evaluated the capacity of CA extracts to metabolize MVAP and JH-branch intermediates, and are expressed as fmol/h/CA. Metabolite concentrations are the sizes of the precursor pools detected in CA extracts, and expressed as fmol/CA. (XLSX) [file pone.0171516.s003.xlsx]

## Sheet: Sheet1
	*All data are average
	Female mosquito 24h after emergence							Female mosquito 0h after emergence						Female mosquito 24h after blood feeding
	FOLD or SDR	137.47	fmols/CA/h	(constant)				FOLD or SDR	87.54	fmols/CA/h	(constant)			FOLD or SDR	115.7	fmols/CA/h	(constant)
Substrate	FOL	15.48	fmols/CA				Substrate	FOL	112.37	fmols/CA			Substrate	FOL	5.14	fmols/CA
Product	FAL	66.05	fmols/CA				Product	FAL	97.82	fmols/CA			Product	FAL	138.46	fmols/CA
	Female mosquito 24h after emergence							Female mosquito 0h after emergence						Female mosquito 24h after blood feeding
	FALDH	1756	fmols/CA/h	(constant)				FALDH	9673.97	fmols/CA/h	(constant)			FALDH	98.47	fmols/CA/h	(constant)
Substrate	FAL	66.05	fmols/CA				Substrate	FAL	98.61	fmols/CA			Substrate	FAL	281.25	fmols/CA
Product	FA	127.06	fmols/CA				Product	FA	256.55	fmols/CA			Product	FA	17.95	fmols/CA
	Female mosquito 24h after emergence							Female mosquito 0h after emergence						Female mosquito 24h after blood feeding
	MT	621950000	fmols/CA/h	(constant)				MT	95360000	fmols/CA/h	(constant)			MT	613885430	fmols/CA/h	(constant)
Substrate	FA	127.06	fmols/CA				Substrate	FA	204.076	fmols/CA			Substrate	FA	17.95	fmols/CA
Product	MF	248.16	fmols/CA				Product	MF	146.26	fmols/CA			Product	MF	3.47	fmols/CA
